# Supplementary material for: Fluorescence Based on Surface Plasmon Coupled Emission for Ultrahigh Sensitivity Immunoassay of Cardiac Troponin I
Source: Biomedicines. 2021 Apr 21;9(5):448. doi: 10.3390/biomedicines9050448 (PMC8143139; doi:10.3390/biomedicines9050448)
Supplement: Supplementary file 1 [file biomedicines-09-00448-s001.zip]

Archive with 1 entries (1 files):
- biomedicines-1168938-SI.pdf
